# Supplementary material for: Advanced polymeric metal/metal oxide bionanocomposite using seaweed Laurencia dendroidea extract for antiprotozoal, anticancer, and photocatalytic applications
Source: PeerJ. 2023 Mar 20;11:e15004. doi: 10.7717/peerj.15004 (PMC10035428; doi:10.7717/peerj.15004)
Supplement: File S1 [file peerj-11-15004-s001.csv]

Supplement File
S1: Raw data for anti-protozoal activity of AgNPs, CuONPs and PVP-Ag/CuONPs nanocomposite against T. cruzi epimastigotes
Sample code		T. cruzi epimastigotes (IC50)
	4.2 æg mL	4.2 æg mL	4.2 æg mL	Total results
AgNPs	24.4	25.1	26.1	25.2±0.9
CuONPs	10.62	12.36	14.1	12.36±1.7
PVP-Ag/CuONPs nanocomposite	16.32	18.32	17.32	17.32±1.0
Standard (Benznidazole)	6.42	7.28	8.15	7.28±0.9
