# Supplementary material for: Advanced polymeric metal/metal oxide bionanocomposite using seaweed Laurencia dendroidea extract for antiprotozoal, anticancer, and photocatalytic applications
Source: PeerJ. 2023 Mar 20;11:e15004. doi: 10.7717/peerj.15004 (PMC10035428; doi:10.7717/peerj.15004)
Supplement: File S2 [file peerj-11-15004-s002.csv]

Supplement File
S2: Raw data for anti-protozoal activity of AgNPs, CuONPs and PVP-Ag/CuONPs nanocomposite against L. amazonensis promastigotes
	L. amazonensis promastigotes (IC50)
	AgNPs (8.0 æg mL-1)	CuONPs (8.0 æg mL-1)	Nanocomposite (3.9 æg mL-1)	Standard (4.2 æg mL-1)
	18.65	24.6	17.48	6.42
	18.75	25.3	16.55	7.28
	18.85	27.9	18.41	8.15
Mean ±SD	18.75±0.1	26.93±1.7	17.48±0.9	7.28±0.9
