# Supplementary material for: Advanced polymeric metal/metal oxide bionanocomposite using seaweed Laurencia dendroidea extract for antiprotozoal, anticancer, and photocatalytic applications
Source: PeerJ. 2023 Mar 20;11:e15004. doi: 10.7717/peerj.15004 (PMC10035428; doi:10.7717/peerj.15004)
Supplement: File S3 [file peerj-11-15004-s003.csv]

S3: Cell viability % of AgNPs, CuONPs, and Ag-CuO nanocomposite against HepG2 cancer cell line at different concentrations (50-200 æg mL-1)
Sample code		HepG2 cells (IC50)		Total values meanñSD
	50	50	50
AgNPs	73.13	72.08	74.18	73.13±1.05
CuONPs	91.34	90.98	91.7	91.34±0.36
Ag-CuO	69.24	68.99	69.61	69.24±0.33
L. dendroidea extract	93.45	93.96	93.96	93.79±0.29
	100	100	100
AgNPs	65.13	64.89	65.37	65.13±0.24
CuONPs	87.21	86.79	87.63	87.21± 0.42
Ag-CuO	50.24	49.36	51.12	50.24±0.88
L. dendroidea extract	89.96	92.5	93.6	92.02±1.86
	200	200	200
AgNPs	41.25	40.73	41.77	41.25±0.52
CuONPs	52.14	51.98	52.39	52.14±0.25
Ag-CuO	38.12	37.99	38.25	38.12±0.13
L. dendroidea extract	58.29	57.69	58.86	58.29±0.58
Control	100	100	100
