# Supplementary material for: Advanced polymeric metal/metal oxide bionanocomposite using seaweed Laurencia dendroidea extract for antiprotozoal, anticancer, and photocatalytic applications
Source: PeerJ. 2023 Mar 20;11:e15004. doi: 10.7717/peerj.15004 (PMC10035428; doi:10.7717/peerj.15004)
Supplement: File S4 [file peerj-11-15004-s004.csv]

S4: Effect on lipid peroxidation in AgNPs, CuONPs, and Ag-CuO nanocomposite treated HepG2 cells at different concentrations
Sample code	Lipid peroxidation percentage			Total values mean?SD
	50	50	50
AgNPs	72.34	71.87	72.81	72.34±0.47
CuONPs	44.86	45.12	45.38	45.12±0.26
Ag-CuO	80.74	81.68	81.21	81.21±0.47
	100	100	100
AgNPs	82.31	81.87	82.87	82.75±0.44
CuONPs	59.58	60.23	61.01	60.23± 0.71
Ag-CuO	100.25	100.17	100.21	100.21?0.04
	200	200	200
AgNPs	92.32	91.86	92.78	92.32±0.46
CuONPs	63.85	64.21	64.57	64.21±0.36
Ag-CuO	115.96	114.94	115.45	115.45±0.51
Control	50	50	50
