# Supplementary material for: Advanced polymeric metal/metal oxide bionanocomposite using seaweed Laurencia dendroidea extract for antiprotozoal, anticancer, and photocatalytic applications
Source: PeerJ. 2023 Mar 20;11:e15004. doi: 10.7717/peerj.15004 (PMC10035428; doi:10.7717/peerj.15004)
Supplement: File S5 [file peerj-11-15004-s006.csv]

S5: Percent change in glutathione depletion in AgNPs, CuONPs, and Ag-CuO nanocomposite treated HepG2 cells at different concentrations
Sample code	Glutathione depletion percentage			Total values meanñSD
	50	50	50
AgNPs	74.45	73.92	74.98	74.45±0.53
CuONPs	81.79	82.12	82.45	82.12±0.33
Ag-CuO	63.29	62.69	63.89	63.29±0.60
	100	100	100
AgNPs	65.77	65.89	65.83	65.83±0.06
CuONPs	79.14	78.98	79.3	79.14± 0.16
Ag-CuO	61.5	61.24	60.98	61.24±0.26
	200	200	200
AgNPs	46.23	45.89	46.57	46.23±0.34
CuONPs	51.89	52.97	52.43	52.43±0.54
Ag-CuO	40.79	41.21	41.63	41.21±0.42
Control	100	100	100
